# Supplementary material for: Syntactic Processing in the Aging Brain: Neural Reorganization, Cognitive Scaffolding, and Implications for Language Resilience
Source: Brain Sci. 2026 Feb 24;16(3):251. doi: 10.3390/brainsci16030251 (PMC13024383; doi:10.3390/brainsci16030251)
Supplement: Supplementary file 1 [file brainsci-16-00251-s001.zip › Table S3.xlsx]

## Sheet: Sheet1
Table S3. Quality Assessment Results for the Included Studies
	Antonenko et al. (2013)	Campbell et al. (2016)	Davis et al. (2014)	Grossman et al. (2002a)	Grossman et al. (2002b)	Lee et al. (2022)	Mack et al. (2013)	Peelle et al. (2010)	Tyler et al. (2010)	Vogelzang et al. (2020)	Alatorre-Cruz et al. (2018)	Alatorre-Cruz et al. (2019)	Kemmer et al. (2004)	Leckey et al. (2017)	Poulisse et al. (2020)	Steinhauer et al. (2010)	van Boxtel et al. (2023)	Zhu et al. (2018)	Lee & Lai (2024)	Antonenko et al. (2012)	Caplan et al (2003)	Kielar et al. (2022)	Chen et al. (2022)
A. Selection bias
1. Are the individuals selected to participate likely to be representative of the target population? (yes = 1; no/unclear = 0)	0	1	0	0	0	0	0	0	0	0	0	0	0	0	0	0	0	0	0	0	0	0	0
B. Study design
1. Was sample size sufficient or derived from a power calculation? (yes = 1; no = 0)	0	1	0	0	0	0	0	0	1	0	1	0	0	0	0	0	0	0	1	0	0	0	1
2. Are inclusion and exclusion criteria clearly described? (yes = 1; no = 0)	1	1	1	1	1	1	1	1	1	1	1	1	1	1	1	1	1	1	1	1	0	1	1
3. Were appropriate details of sample characteristics included? (yes = 1; no = 0)	1	1	0	1	1	1	0	1	1	1	1	1	1	1	1	0	1	1	1	1	1	1	1
C. Methodology
1. Is a validated method of data acquisition used? (yes = 1; no/unclear = 0)	1	1	1	1	1	1	1	1	1	1	1	1	1	1	1	1	1	1	1	1	1	1	1
2. Is a validated method of data processing used? (yes = 1; no/unclear = 0)	1	1	1	1	1	1	1	1	1	1	1	1	1	1	1	1	1	1	1	1	1	1	1
D. Analysis
1. Was analysis hypothesis driven? (yes = 1; no/unclear = 0)	1	1	1	1	1	1	1	1	1	1	1	1	1	1	1	1	1	1	1	1	1	1	1
2. Has the study controlled for potential confounders? (yes = 1; no = 0)	0	1	1	1	1	1	0	1	1	0	1	1	1	1	0	1	1	1	1	1	1	1	1
3. Has the study adjusted for multiple comparisons if appropriate? (yes/not applicable = 1; no/unclear = 0)	1	1	1	1	0	1	1	1	1	1	0	1	0	0	1	0	0	1	0	1	1	1	1
4. Are statistical methods appropriate for study design/sample size? (yes = 1; no/unclear = 0)	1	1	1	1	1	1	1	1	1	1	1	1	1	1	1	1	1	1	1	1	1	1	1
Total score (0–10)	7	10	7	8	7	8	6	8	9	7	8	8	7	7	7	6	7	8	8	8	7	8	9
Global rating (High = 8–10; Moderate = 5–7; Low = 0–4)	Moderate	High	Moderate	High	Moderate	High	Moderate	High	High	Moderate	High	High	Moderate	Moderate	Moderate	Moderate	Moderate	High	High	High	Moderate	High	High
